# Supplementary material for: MetaboLINK is a novel algorithm for unveiling cell-specific metabolic pathways in longitudinal datasets
Source: Front Neurosci. 2025 Jan 13;18:1520982. doi: 10.3389/fnins.2024.1520982 (PMC11769959; doi:10.3389/fnins.2024.1520982)
Supplement: SUPPLEMENTARY TABLE S1 — Normalized abundance of 90 NMR-derived metabolites at each cellular stage is provided. [file Data_Sheet_1.csv]

		2-Aminoadipate	2-Aminobutyrate	2-Hydroxyglutarate	2-Hydroxyvalerate	2-Oxobutyrate	2-Oxoglutarate	2-Phosphoglycerate	3-Methyl-2-oxovalerate	4-Aminobutyrate	5-Hydroxylysine	Acetamide	Acetate	Adenine	Adenosine	ADP	Alanine	Alloisoleucine	AMP	Anserine	Arginine	Ascorbate	Asparagine	Aspartate	ATP	Butanone	Caprate	Carnitine	Carnosine	Choline	Citrate	Citrulline	Creatine	Creatine-phosphate	Creatinine	Cytidine	Cytosine	Ethanolamine	Fumarate	Glutamate	Glutamine	Glutarate	Glutaric-acid-monomethyl-ester	Glutathione	Glycerol	Glycine	Histidine	Homoserine	I-Methylhistidine
hESC_3800	ESC	-0.169673007	-0.397829551	1.07722904	2.74860838	-0.604762231	-0.514560807	1.18334836293	-0.604762231	6,271,769,905,617,650	18,731,239,630,885,300	0.366229575	-0.270486364	-0.20681477	-0.594150299	0.005423877	1,018,863,412,126,900	-0.604762231	0.291946049	-0.190896871	-0.058247717	-0.488030976	0.037259673	-0.222732668	-0.55170257	-0.365993754	-0.360687788	-0.493336942	-0.541090637	-0.456195179	-0.37129972	-0.519866773	-0.34476989	-0.525172739	-0.530478705	-0.583538367	-0.604762231	0.3821474735	-0.514560807	3.215533400314	-0.34476989	-0.270486364	-0.350075856	-0.063553684	-0.604762231	0.716423341	-0.55170257	-0.604762231	-0.604762231
hESC_3801	ESC	-0.156854921	-0.366609082	0.989475962	2.35043901	-0.556851229	-0.473925165	1.08703603689	-0.556851229	6,462,596,175,458,540	15,455,683,899,105,600	0.335823459	-0.249536992	-0.191000947	-0.547095221	-0.000758801	0.960207939	-0.556851229	0.355335474	-0.254414996	-0.054416842	-0.449535146	0.033387226	-0.205634958	-0.508071191	-0.33734106	-0.332463056	-0.45441315	-0.498315184	-0.444657142	-0.342219063	-0.478803169	-0.317829045	-0.483681172	-0.488559176	-0.537339214	-0.556851229	0.2626534022	-0.473925165	3.818718139975	-0.317829045	-0.249536992	-0.29831703	-0.059294846	-0.556851229	0.657771706	-0.508071191	-0.556851229	-0.556851229
hESC_3802	ESC	-0.148408708	-0.371454029	1.070560	2.55407065	-0.573750948	-0.48557024	1.17430191603	-0.573750948	6,833,428,548,400,900	12,106,116,194,421,700	0.375488441	-0.246963618	-0.205466814	-0.563376747	0.095385015	10,135,018,008,993,300	-0.573750948	0.292494833	-0.16915711	-0.195092613	-0.459634738	0.36511424	-0.200279713	-0.506318642	-0.340331426	-0.335144326	-0.464821838	-0.511505743	-0.449260537	-0.345518527	-0.490757341	-0.319583025	-0.495944441	-0.501131542	-0.553002546	-0.573750948	0.3599271394	-0.48557024	2.662999756074	-0.319583025	-0.246963618	-0.324770125	-0.044666699	-0.573750948	0.717837073	-0.521879944	-0.573750948	-0.573750948
hESC_3803	ESC	-0.139685589	-0.242113701	1.127188428	2.82533871	-0.581743757	-0.490097551	1.23500749350	-0.581743757	6,404,931,674,489,920	11,864,889,141,132,000	0.404800691	-0.242113701	-0.177422262	-0.57096185	0.108298261	10,247,603,161,676,400	-0.581743757	0.275417812	-0.258286561	-0.263677514	-0.463142785	0.070561588	-0.193595122	-0.517052318	-0.33915086	-0.333759907	-0.468533738	-0.517052318	-0.490097551	-0.344541813	-0.495488505	-0.317587047	-0.500879458	-0.506270411	-0.560179944	-0.581743757	0.3832368777	-0.490097551	3.359043079849	-0.317587047	-0.279850374	-0.322978	-0.031866524	-0.581743757	0.760603606	-0.544007084	-0.581743757	-0.581743757
hESC_3804	ESC	-0.152406244	-0.37012945	1.037476393	2.28811899	-0.567599335	-0.481522718	1.13874300028	-0.567599335	6,450,176,558,737,260	12,450,729,380,591,000	0.283040168	-0.223292869	-0.187849557	-0.557472674	0.065316962	13,159,595,632,434,300	-0.567599335	0.343800132	-0.253672852	-0.046076306	-0.456206066	0.04506364	-0.203039548	-0.516966031	-0.339749468	-0.334686137	-0.461269397	-0.50683937	-0.471396057	-0.344812798	-0.486586049	-0.319496146	-0.491649379	-0.496712709	-0.547346013	-0.567599335	0.8045631958	-0.481522718	3.640028203215	-0.319496146	-0.248609521	-0.299242825	-0.218229539	-0.56759933	0.693169928	-0.516966031	-0.567599335	-0.567599335
EB_3723	EB	0.698428306	-0.286452162	-0.576122888	4.34827945	-0.576122888	-0.460254598	4.11654287329	-0.576122888	0.466691725	-0.576122888	-0.576122888	-0.576122888	-0.576122888	-0.576122888	0.40875758	0.466691725	-0.576122888	-0.170583872	-0.344386308	-0.286452162	0.119086854	14,515,721,937,874,900	0.061152709	-0.286452162	0.119086854	0.930164887	-0.286452162	-0.576122888	-0.112649727	0.003218564	-0.576122888	-0.344386308	0.061152709	0.29288929	-0.576122888	-0.576122888	2.0309136459	-0.576122888	-0.576122888443	-0.576122888	-0.576122888	-0.576122888	-0.576122888	-0.57612289	0.061152709	-0.576122888	-0.576122888	-0.576122888
EB_3724	EB	0.927650364	-0.165804996	-0.487409513	5.75171813	-0.487409513	-0.358767706	4.72258367088	-0.487409513	0.091478618	-0.487409513	-0.487409513	-0.487409513	-0.487409513	-0.487409513	0.606045846	0.541724943	-0.487409513	-0.101484092	-0.230125899	-0.165804996	0.284441329	0.220120425	0.220120425	-0.101484092	0.027157715	0.541724943	-0.358767706	-0.487409513	-0.037163189	-0.165804996	-0.487409513	-0.358767706	-0.358767706	-0.165804996	-0.487409513	-0.487409513	1.6351803025	-0.487409513	-0.487409513247	-0.487409513	-0.487409513	-0.487409513	-0.487409513	-0.48740951	0.220120425	-0.487409513	-0.487409513	-0.487409513
EB_3725	EB	0.250551567	-0.155748272	-0.494331471	5.12614964	-0.494331471	-0.358898191	4.99071635579	-0.494331471	0.724568046	-0.494331471	-0.494331471	-0.494331471	-0.494331471	-0.494331471	0.521418127	0.385984847	-0.494331471	-0.088031632	-0.223464911	-0.155748272	0.318268207	18,757,509,234,117,900	0.250551567	-0.155748272	-0.020314992	0.385984847	-0.291181551	-0.494331471	-0.020314992	-0.088031632	-0.494331471	-0.223464911	-0.358898191	-0.088031632	-0.494331471	-0.494331471	0.3859848471	-0.494331471	-0.494331470791	-0.494331471	-0.494331471	-0.494331471	-0.494331471	-0.49433147	0.047401648	-0.494331471	-0.494331471	-0.494331471
EB_3726	EB	0.670592606	-0.081734279	-0.499693659	3.76349202	-0.499693659	-0.332509907	6.27124830548	-0.499693659	0.58700073	-0.499693659	-0.499693659	-0.499693659	-0.499693659	-0.499693659	0.58700073	0.419816978	-0.499693659	0.085449473	-0.165326155	-0.081734279	0.169041349	0.419816978	0.419816978	0.754184482	0.085449473	0.503408854	-0.332509907	-0.499693659	0.001857597	0.001857597	-0.499693659	-0.332509907	-0.248918031	-0.248918031	-0.499693659	-0.499693659	-0.0817342789	-0.499693659	-0.499693659412	-0.499693659	-0.499693659	-0.499693659	-0.499693659	-0.49969366	0.252633226	-0.499693659	-0.499693659	-0.499693659
Rosette_3748	Rosette	-0.433499134	-0.433499134	-0.433499134	-0.43349913	-0.14788477	-0.433499134	-0.43349913371	-0.090761898	11,088,184,283,929,800	5,107,419,515,328,180	-0.433499134	-0.033639025	-0.433499134	-0.433499134	0.70895832	0.423343956	0.423343956	-0.033639025	-0.433499134	0.137729593	-0.433499134	-0.433499134	-0.433499134	-0.14788477	-0.433499134	-0.433499134	-0.319253388	-0.433499134	-0.033639025	0.08060672	-0.433499134	-0.433499134	-0.433499134	-0.433499134	-0.433499134	0.251975338	-0.4334991337	-0.433499134	1.737170027769	0.423343956	-0.433499134	-0.433499134	-0.433499134	4.87892802	0.423343956	-0.433499134	1	-0.433499134
Rosette_3750	Rosette	-0.449532436	-0.449532436	-0.449532436	-0.44953244	0.013284562	-0.449532436	-0.44953243562	-0.102419687	14,403,036,378,549,100	42,943,417,896,293,100	-0.449532436	-0.063851604	-0.449532436	-0.449532436	0.321829227	0.861782391	0.051852645	-0.063851604	-0.449532436	0.283261144	-0.449532436	-0.449532436	-0.449532436	-0.295260103	-0.449532436	-0.449532436	-0.25669202	-0.449532436	0.090420728	-0.063851604	-0.449532436	-0.449532436	-0.449532436	-0.449532436	-0.449532436	0.206124978	-0.4495324356	-0.449532436	1.478871720987	0.128988811	-0.449532436	-0.449532436	-0.449532436	2.82875463	0.128988811	-0.449532436	0.823214308	0.013284562
Rosette_3751	Rosette	-0.434026456	-0.434026456	-0.434026456	-0.43402646	0.07065547	-0.434026456	-0.43402645553	-0.131217301	138,282,847,460,954	5,554,865,721,606,690	-0.434026456	-0.030280916	-0.434026456	-0.434026456	0.137946393	10,463,738,579,162,200	0.003364546	0.037010008	-0.434026456	-0.299444609	-0.434026456	-0.434026456	-0.434026456	-0.299444609	-0.434026456	-0.434026456	-0.265799147	-0.434026456	0.137946393	-0.164862762	-0.434026456	-0.434026456	-0.434026456	-0.434026456	-0.434026456	0.27252824	-0.4340264555	-0.434026456	2.291255939682	0.07065547	-0.434026456	-0.434026456	-0.434026456	2.42583779	0.070655470	-0.434026456	0.508046471	-0.097571839
hNPC_6758	NPC	-0.581878438	-0.581878438	-0.581878438	1.33175217	-0.581878438	-0.581878438	-0.581878438	-0.581878438	0.782293877	-0.581878438	-0.581878438	2.032785166	-0.581878438	-0.581878438	-0.581878438	2.26015E+15	-0.581878438	0.270729259	-0.581878438	1.82437E+16	-0.581878438	-0.581878438	0.479144474	-0.581878438	-0.581878438	-0.581878438	-0.581878438	-0.581878438	-0.202941684	2.48751E+16	-0.581878438	-0.581878438	-0.581878438	-0.581878438	-0.581878438	0.005473531	0.877028065	-0.581878438	2.335934569	0.100207719	-0.581878438	-0.581878438	-0.581878438	-0.581878438	0.820187552	-0.202941684	0.535984987	-0.581878438
hNPC_6759	NPC	-0.556931354	-0.556931354	-0.556931354	1.52064304	-0.556931354	-0.556931354	-0.556931354	-0.556931354	0.098159671	-0.556931354	-0.556931354	2.681089998	-0.556931354	-0.556931354	-0.556931354	2.30675E+16	-0.556931354	0.079442785	-0.556931354	2.08215E+15	-0.556931354	-0.556931354	0.41634674	-0.556931354	-0.556931354	-0.556931354	-0.556931354	-0.556931354	-0.163876739	1.78268E+15	-0.556931354	-0.556931354	-0.556931354	-0.556931354	-0.556931354	-0.126442966	0.865552015	-0.556931354	0.884268901	-0.556931354	-0.556931354	-0.556931354	-0.556931354	-0.556931354	0.977853333	-0.238744285	1.25860663	-0.556931354
hNPC_6760	NPC	-0.556330597	-0.556330597	-0.556330597	1.347225014	-0.556330597	-0.556330597	-0.556330597	-0.556330597	0.161403486	-0.556330597	-0.556330597	3.453618517	-0.556330597	-0.556330597	-0.556330597	2.70468E+15	-0.556330597	-0.166257726	-0.556330597	2.51744E+16	-0.556330597	-0.556330597	0.27062389	-0.556330597	-0.556330597	-0.556330597	-0.556330597	-0.556330597	-0.259875215	1.55006E+15	-0.556330597	-0.556330597	-0.556330597	-0.556330597	-0.556330597	-0.150654811	0.442255953	-0.556330597	1.69048914	0.255020975	-0.556330597	-0.556330597	-0.556330597	-0.556330597	0.925946313	-0.306683959	1.003960887	-0.556330597
hNPC_6761	NPC	-0.48831642	-0.48831642	-0.48831642	3.305442312	-0.48831642	-0.48831642	-0.48831642	-0.48831642	0.004379519	-0.48831642	-0.48831642	1.581006525	-0.48831642	-0.48831642	-0.48831642	0.694153834	-0.48831642	1.33466E+16	-0.48831642	0.64488424	-0.48831642	-0.48831642	1.13758E+16	-0.48831642	-0.48831642	-0.48831642	-0.48831642	-0.48831642	-0.044890074	3.15763E+15	-0.48831642	-0.48831642	-0.48831642	-0.48831642	-0.48831642	0.447805865	-0.044890074	-0.48831642	1.531736931	0.792693022	-0.48831642	-0.48831642	-0.48831642	-0.48831642	1.039040992	-0.143429262	0.349266677	-0.48831642
hNPC_6766	NPC	-0.51689435	-0.51689435	-0.51689435	1.923995636	-0.51689435	-0.51689435	-0.51689435	-0.51689435	0.871062701	-0.51689435	-0.51689435	2.78548622	-0.51689435	-0.51689435	-0.51689435	1.68469E+16	-0.51689435	0.775341525	-0.51689435	1.15823E+16	-0.51689435	-0.51689435	0.153153881	-0.51689435	-0.51689435	-0.51689435	-0.51689435	-0.51689435	-0.134009646	1.97186E+16	-0.51689435	-0.51689435	-0.51689435	-0.51689435	-0.51689435	0.009572118	0.536038585	-0.51689435	1.636832108	0.105293294	-0.51689435	-0.51689435	-0.51689435	-0.51689435	1.349668581	-0.181870234	0.392456821	-0.51689435
hNPC_6769	NPC	-0.499769759	-0.499769759	-0.499769759	1.066924204	-0.499769759	-0.499769759	-0.499769759	-0.499769759	0.61207757	-0.499769759	-0.499769759	5.31215946	-0.499769759	-0.499769759	-0.499769759	1.92608E+16	-0.499769759	0.30884648	-0.499769759	1.42069E+16	-0.499769759	-0.499769759	0.10669242	-0.499769759	-0.499769759	-0.499769759	-0.499769759	-0.499769759	-0.247077184	0.40992351	-0.499769759	-0.499769759	-0.499769759	-0.499769759	-0.499769759	-0.044923124	0.10669242	-0.499769759	1.572309354	0.258307965	-0.499769759	-0.499769759	-0.499769759	-0.499769759	1.168001234	-0.146000154	0.91530866	-0.499769759
hNPC_6770	NPC	-0.515276073	-0.515276073	-0.515276073	0.417819432	-0.515276073	-0.515276073	-0.515276073	-0.515276073	0.262303514	-0.515276073	-0.515276073	2.159597708	-0.515276073	-0.515276073	-0.515276073	3.6059E+16	-0.515276073	-0.359760156	-0.515276073	1.50643E+16	-0.515276073	-0.515276073	0.293406698	-0.515276073	-0.515276073	-0.515276073	-0.515276073	-0.515276073	-0.188692647	0.651093308	-0.515276073	-0.515276073	-0.515276073	-0.515276073	-0.515276073	-0.204244238	0.448922615	-0.515276073	1.91077224	-0.110934688	-0.515276073	-0.515276073	-0.515276073	-0.515276073	1.64639518	-0.110934688	1.724153139	-0.515276073
hNPC_6771	NPC	-0.48561773	-0.48561773	-0.48561773	0.421137368	-0.48561773	-0.48561773	-0.48561773	-0.48561773	0.360687028	-0.48561773	-0.48561773	6.043018977	-0.48561773	-0.48561773	-0.48561773	1.69059E+16	-0.48561773	0.179336008	-0.48561773	0.662938727	-0.48561773	-0.48561773	0.300236688	-0.48561773	-0.48561773	-0.48561773	-0.48561773	-0.48561773	-0.243816371	0.783839407	-0.48561773	-0.48561773	-0.48561773	-0.48561773	-0.48561773	-0.002015011	0.360687028	-0.48561773	1.630144165	0.179336008	-0.48561773	-0.48561773	-0.48561773	-0.48561773	1.025640767	-0.062465351	0.844289747	-0.48561773
Neuron_3930	Neurons	0.080692542	-0.074651389	0.410798396	1.944819716	-0.676609122	-0.618355148	3.692438941	-0.676609122	-0.035815406	-0.5018472	-0.676609122	-0.055233398	-0.268831303	-0.676609122	-0.676609122	0.138946516	-0.676609122	-0.676609122	-0.424175234	0.876830189	0.022438568	0.682650275	0.003020576	0.954502155	-0.676609122	0.294290447	-0.676609122	-0.346503269	-0.579519165	-0.579519165	-0.22999532	-0.424175234	-0.657191131	-0.307667286	-0.598937157	-0.676609122	3.750692915	-0.657191131	0.566142327	-0.5018472	-0.424175234	-0.482429208	1.828311767	-0.676609122	3.206989156	-0.560101174	-0.676609122	-0.676609122
Neuron_3931	Neurons	0.255370025	0.004460612	0.305551908	1.995008626	-0.647903863	-0.614449275	4.738284881	-0.647903863	0.556461322	0.907734501	-0.647903863	-0.146085036	-0.313357979	-0.647903863	-0.647903863	0.071369789	-0.647903863	-0.647903863	-0.363539861	0.556461322	-0.229721508	0.288824614	-0.146085036	0.874279912	-0.647903863	0.506279439	-0.647903863	-0.413721744	-0.564267392	-0.580994686	-0.380267156	-0.447176333	-0.463903627	-0.330085273	-0.597721981	-0.647903863	4.269920642	-0.614449275	0.47282485	-0.580994686	-0.363539861	-0.463903627	1.242280385	-0.647903863	2.630645807	-0.51408551	-0.647903863	-0.647903863
Neuron_3932	Neurons	0.116888574	-0.158143365	0.323162529	2.91877646	-0.656638756	-0.587880771	4.568968098	-0.656638756	0.134078071	1.578E+16	-0.656638756	-0.140953869	-0.175332862	-0.656638756	-0.656638756	0.030941093	-0.656638756	-0.656638756	-0.433175305	0.512246988	-0.278469839	0.752899935	-0.08938538	0.941984393	-0.656638756	0.323162529	-0.656638756	-0.450364801	-0.570691275	-0.484743794	-0.381606816	-0.484743794	-0.50193329	-0.278469839	-0.587880771	-0.656638756	3.039102934	-0.605070267	0.151267567	-0.553501779	-0.381606816	-0.467554297	0.82165792	-0.656638756	2.626555024	-0.570691275	-0.656638756	-0.656638756
Neuron_3933	Neurons	0.093595986	-0.186525018	0.153621916	2.374581303	-0.666732453	-0.446637378	2.694719593	-0.666732453	-0.226542304	1.61425E+15	-0.666732453	-0.086481802	-0.406620092	-0.666732453	-0.666732453	0.193639202	-0.666732453	-0.666732453	-0.446637378	0.293682418	-0.366602806	0.253665131	-0.286568233	1.2541E+16	-0.666732453	0.573803421	-0.666732453	-0.406620092	-0.58669788	-0.566689237	-0.346594163	-0.366602806	-0.64672381	-0.26655959	-0.58669788	-0.666732453	4.155350542	-0.626715166	0.433742919	-0.606706523	-0.366602806	-0.366602806	1.274105931	-0.666732453	3.555091248	-0.546680594	-0.666732453	-0.666732453
Neuron_3934	Neurons	0.123671016	-0.021688574	-0.229345131	1.598032571	-0.623892589	-0.540829966	4.609052647	-0.623892589	-0.021688574	1.30731E+16	-0.623892589	-0.063219885	-0.250110786	-0.623892589	-0.623892589	-0.104751197	-0.623892589	-0.623892589	-0.353939065	0.019842738	-0.167048164	0.642812409	0.061374049	1.57727E+16	-0.623892589	-0.229345131	-0.623892589	-0.353939065	-0.582361278	-0.437001688	-0.291642098	-0.416236032	-0.146282508	-0.063219885	-0.623892589	-0.623892589	4.2560365	-0.540829966	0.061374049	-0.540829966	-0.374704721	-0.499298655	1.743392161	-0.623892589	2.927034535	-0.499298655	-0.623892589	-0.623892589
Neuron_3935	Neurons	0.236969167	0.003288834	0.283705233	1.85715281	-0.60428003	-0.573122652	4.64573810619	-0.60428003	-0.090183299	0.844538031	-0.60428003	-0.168076743	-0.183655432	-0.60428003	-0.60428003	0.112339656	-0.60428003	-0.60428003	-0.401757075	0.45507081	-0.261548876	0.673172454	-0.090183299	0.875695409	-0.60428003	0.673172454	-0.60428003	-0.417335764	-0.526386586	-0.432914453	-0.355021009	-0.448493142	-0.588701341	-0.308284942	-0.541965275	-0.60428003	5.3623577925	-0.573122652	0.361598677441	-0.541965275	-0.230391498	-0.432914453	0.984746231	-0.60428003	2.277777404	-0.448493142	-0.60428003	-0.60428003
[truncated: 42 more columns]
